# Supplementary material for: The Ecological Risks and Invasive Potential of Introduced Ornamental Plants in China
Source: Plants (Basel). 2025 Apr 30;14(9):1361. doi: 10.3390/plants14091361 (PMC12074367; doi:10.3390/plants14091361)
Supplement: Supplementary file 1 [file plants-14-01361-s001.zip]

Archive with 19 entries (18 files):
- Supplementary Figures/
- Supplementary Figures/Figure S1.tif
- Supplementary Figures/Figure S10.tif
- Supplementary Figures/Figure S11.tif
- Supplementary Figures/Figure S12.tif
- Supplementary Figures/Figure S13.tif
- Supplementary Figures/Figure S14.tif
- Supplementary Figures/Figure S15.tif
- Supplementary Figures/Figure S16.tif
- Supplementary Figures/Figure S17.tif
- Supplementary Figures/Figure S2.tif
- Supplementary Figures/Figure S3.jpg
- Supplementary Figures/Figure S4.tif
- Supplementary Figures/Figure S5.tif
- Supplementary Figures/Figure S6.tif
- Supplementary Figures/Figure S7.tif
- Supplementary Figures/Figure S8.tif
- Supplementary Figures/Figure S9.tif
- Supplementary Table.pdf
